# Supplementary material for: Murine Cell Line Models for Vascular Mimicry: The Role of YAP/TAZ Signaling
Source: Int J Mol Sci. 2025 Sep 18;26(18):9129. doi: 10.3390/ijms26189129 (PMC12471087; doi:10.3390/ijms26189129)
Supplement: Supplementary file 1 [file ijms-26-09129-s001.zip]

Archive with 3 entries (3 files):
- ijms-3805567-figure images.pdf
- ijms-3805567-figure captions.pdf
- Supplementary Table S1.xls
