# Supplementary material for: Murine Cell Line Models for Vascular Mimicry: The Role of YAP/TAZ Signaling
Source: Int J Mol Sci. 2025 Sep 18;26(18):9129. doi: 10.3390/ijms26189129 (PMC12471087; doi:10.3390/ijms26189129)
Supplement: Supplementary file 1 [file ijms-26-09129-s001.zip › Supplementary Table S1.xls]

## Sheet: Sheet1
	Gene	Primer Sequence		Notes
	Ubc	Forward	GCCCAGTGTTACCACCAAGA	Housekeeping gene KPC cells
		Reverse	CCCCATCACACCCAAGAACA
	Rpl2	Forward	TCGGCTCAACAAGGTCATCA	Housekeeping gene CT26 cells
		Reverse	TCGGACTCCTCCTTCTTCTCA
	Yap	Forward	CTGATGGATGGGAGCAAGCC
		Reverse	CCTCTGGTTCATGGCAAAACG
	Taz	Forward	CGGTTCCGGGGATAAAGATGA
		Reverse	TGAGTCTGTGCTGGATTGGC
	Vegfa	Forward	GGAGTCTGTGCTCTGGGATTT
		Reverse	TGAGGGAGTGAAGAACCAACC
	Areg	Forward	GCTGAGGACAATGCAGGGTAA
		Reverse	GTGACAACTGGGCATCTGGA
	Axl	Forward	GGGATTACTACCGCCAAGGG
		Reverse	ACACCGAAGGACCACACATC
	Birc5	Forward	CCCGATGACAACCCGATAGAG
		Reverse	CTTGGCTCTCTGTCTGTCCA
	Ctgf	Forward	AGAACTGTGTACGGAGCGTG
		Reverse	GTGCACCATCTTTGGCAGTG
	Cyr61	Forward	AGAGGCTTCCTGTCTTTGGC
		Reverse	CTCGTGTGGAGATGCCAGTT
	Slug	Forward	TCGAACCCACACATTGCCTT
		Reverse	AAAGGCTTTTCCCCAGTGTGA
	Snail	Forward	GCACCCACACTGGTGAGAAG
		Reverse	TGCTTGTGGAGCAAGGACAT
	Twist	Forward	GCCGGAGACCTAGATGTCATT
		Reverse	GGCCTGTCTCGCTTTCTCTT
	Zeb2	Forward	CAGGGACAGATCAGCACCAAA
		Reverse	ACCCAGAATGAGAGAAGCGTT
